# Supplementary material for: A comprehensive database of quality-rated fossil ages for Sahul’s Quaternary vertebrates
Source: Sci Data. 2016 Jul 19;3:160053. doi: 10.1038/sdata.2016.53 (PMC4984482; doi:10.1038/sdata.2016.53)
Supplement: Supplementary file 1 [file sdata201653-isa1.zip]

Archive with 5 entries (5 files):
- i_Investigation.txt
- s_study_Rodriguez-Rey.txt
- a_taxa_Rodriguez-Rey.txt
- a_fossil_Rodriguez-Rey.txt
- a_location_Rodriguez-Rey.txt
