# Supplementary material for: A comprehensive database of quality-rated fossil ages for Sahul’s Quaternary vertebrates
Source: Sci Data. 2016 Jul 19;3:160053. doi: 10.1038/sdata.2016.53 (PMC4984482; doi:10.1038/sdata.2016.53)
Supplement: Supplementary file 1 [file sdata201653-isa1.zip › i_Investigation.txt]

# Investigation File generated for Scientific Data with Investigation File Authoring Tool version 0.1.0 on 16/06/2016 - This metadata file is CC0
ONTOLOGY SOURCE REFERENCE
Term Source Name	GAZ	ERO	OBI	NCIT
Term Source File	http://data.bioontology.org/ontologies/GAZ	http://data.bioontology.org/ontologies/ERO	http://data.bioontology.org/ontologies/OBI	http://data.bioontology.org/ontologies/NCIT
Term Source Version	$Revision: 1.512 $	2013-08-02	2014-08-18	16.03d
Term Source Description	Gazetteer	Eagle-I Research Resource Ontology	Ontology for Biomedical Investigations	National Cancer Institute Thesaurus
INVESTIGATION
Investigation Identifier
Investigation Title
Investigation Description
Investigation Submission Date
Investigation Public Release Date
INVESTIGATION PUBLICATIONS
Investigation PubMed ID
Investigation Publication DOI
Investigation Publication Author List
Investigation Publication Title
Investigation Publication Status
Investigation Publication Status Term Accession Number
Investigation Publication Status Term Source REF
INVESTIGATION CONTACTS
Investigation Person Last Name
Investigation Person Mid Initials
Investigation Person First Name
Investigation Person Address
Investigation Person Phone
Investigation Person Fax
Investigation Person Email
Investigation Person Affiliation
Investigation Person Roles
Investigation Person Roles Term Accession Number
Investigation Person Roles Term Source REF
STUDY
Study Identifier	10.1038/sdata.2016.53
Study Title	A comprehensive database of quality-rated fossil ages for Sahul’s Quaternary vertebrates
Study Submission Date	27/11/2015
Study Public Release Date	19/07/2016
Study Description	http://www.nature.com/articles/sdata201653#abstract
Study File Name	s_study_Rodriguez-Rey.txt
Comment[Subject Keywords]	//;//;//
Comment[Manuscript Licence]	CC BY-4.0
Comment[Experimental Metadata Licence]	CC0
Comment[Supplementary Information File Name]	
Comment[Supplementary Information File Type]	x-zip-compressed
Comment[Supplementary Information File URL]	http://www.nature.com/articles/sdata201653#supplementary-information
Comment[Data Repository]	AEKOS - TERN Ecoinformatics
Comment[Data Record Accession]	doi:10.4227/05/56F077B3054E9
Comment[Data Record URI]	http://doi.org/10.4227/05/56F077B3054E9
STUDY DESIGN DESCRIPTORS
Study Design Type	data integration objective	species comparison design
Study Design Type Term Accession Number	ERO:0100092	OBI:0001310
Study Design Type Term Source REF	ERO	OBI
STUDY PUBLICATIONS
Study PubMed ID	""
Study Publication DOI	doi:10.1016/j.quageo.2015.08.002
Study Publication Author List	""
Study Publication Title	""
Study Publication Status	published
Study Publication Status Term Accession Number	
Study Publication Status Term Source REF	
STUDY FACTORS
Study Factor Name
Study Factor Type
Study Factor Type Term Accession Number
Study Factor Type Term Source REF
STUDY ASSAYS
Study Assay Measurement Type	Vertebrate Taxonomy	fossil age	geographic location
Study Assay Measurement Type Term Accession Number	NCIT:C19059	""	GAZ:00000448
Study Assay Measurement Type Term Source REF	NCIT	""	OBI
Study Assay Technology Type	data item extraction from journal article	data item extraction from journal article	data item extraction from journal article
Study Assay Technology Type Term Accession Number	IAO:0000443	IAO:0000443	IAO:0000443
Study Assay Technology Type Term Source REF	OBI	OBI	OBI
Study Assay Technology Platform	""	""	""
Study Assay File Name	a_taxa_Rodriguez-Rey.txt	a_fossil_Rodriguez-Rey.txt	a_location_Rodriguez-Rey.txt
STUDY PROTOCOLS
Study Protocol Name	Literature search	Data compilation	Fossil ages	Age reliability	Linnaean classification	Geographic location
Study Protocol Type	selection	database creation objective	data item extraction from journal article	quality control	data item extraction from journal article	data item extraction from journal article
Study Protocol Type Term Accession Number	OBI:0001928	http://www.ebi.ac.uk/efo/swo/SWO_0000509	IAO:0000443	ERO:0001219	IAO:0000443	IAO:0000443
Study Protocol Type Term Source REF	OBI	ERO	OBI	ERO	OBI	OBI
Study Protocol Description						
Study Protocol URI	""	""	""	""	""	""
Study Protocol Version						
Study Protocol Parameters Name	""	""	""	""	""	""
Study Protocol Parameters Name Term Accession Number	""	""	""	""	""	""
Study Protocol Parameters Name Term Source REF	""	""	""	""	""	""
Study Protocol Components Name	""	""	""	""	""	""
Study Protocol Components Type	""	""	""	""	""	""
Study Protocol Components Type Term Accession Number	""	""	""	""	""	""
Study Protocol Components Type Term Source REF	""	""	""	""	""	""
STUDY CONTACTS
Study Person Last Name	Rodríguez-Rey	Herrando-Pérez	Brook	Saltré	Alroy	Beeton	Bird	Cooper	Gillespie	Jacobs	Johnson	Miller	Prideaux	Roberts	Turney	Bradshaw
Study Person First Name	Marta	Salvador	Barry W.	Frédérik	John	Nicholas	Michael I.	Alan	Richard	Zenobia	Christopher N.	Gifford H.	Gavin J.	Richard G.	Chris S.M.	Corey J.A.
Study Person Mid Initials																
Study Person Email	marta.rodriguez.rey@gmail.com	""	""	""	""	""	""	""	""	""	""	""	""	""	""	""
Study Person Phone																
Study Person Fax																
Study Person Address																
Study Person Affiliation	School of Biological Sciences, University of Adelaide, Adelaide, South Australia 5005, Australia	School of Biological Sciences, University of Adelaide, Adelaide, South Australia 5005, Australia	School of Biological Sciences, University of Tasmania, Private Bag 55, Hobart, Tasmania 7001, Australia	School of Biological Sciences, University of Adelaide, Adelaide, South Australia 5005, Australia	Department of Biological Sciences, Macquarie University, New South Wales 2109, Australia	School of Biological Sciences, University of Tasmania, Private Bag 55, Hobart, Tasmania 7001, Australia	College of Science, Technology and Engineering and Centre for Tropical Environmental and Sustainability Studies, College of Science Technology and Engineering, James Cook University, Cairns, Queensland 4870, Australia	School of Biological Sciences, University of Adelaide, Adelaide, South Australia 5005, Australia	Centre for Archaeological Science, School of Earth and Environmental Sciences, University of Wollongong, New South Wales 2522, Australia	Centre for Archaeological Science, School of Earth and Environmental Sciences, University of Wollongong, New South Wales 2522, Australia	School of Biological Sciences, University of Tasmania, Private Bag 55, Hobart, Tasmania 7001, Australia	Institute of Arctic and Alpine Research, Geological Sciences, University of Colorado, Boulder, Colorado 80309-0450 USA	School of Biological Sciences, Flinders University, Bedford Park, South Australia 5042, Australia	Centre for Archaeological Science, School of Earth and Environmental Sciences, University of Wollongong, New South Wales 2522, Australia	Climate Change Research Centre, School of Biological, Earth and Environmental Sciences, University of New South Wales, New South Wales 2052, Australia	School of Biological Sciences, University of Adelaide, Adelaide, South Australia 5005, Australia
Study Person Roles																
Study Person Roles Term Accession Number																
Study Person Roles Term Source REF																
Comment[Study Person ORCID]				0000-0002-5040-3911			0000-0003-1801-8703	0000-0002-7738-7851						0000-0002-0128-4119	0000-0001-6733-0993	0000-0002-5328-7741
Comment[Funder]																
Comment[FundRef ID]																
Comment[Funder Term Source REF]																
Comment[Grant Identifier]																
