# Supplementary material for: A comprehensive database of quality-rated fossil ages for Sahul’s Quaternary vertebrates
Source: Sci Data. 2016 Jul 19;3:160053. doi: 10.1038/sdata.2016.53 (PMC4984482; doi:10.1038/sdata.2016.53)
Supplement: Supplementary file 1 [file sdata201653-isa1.zip › s_study_Rodriguez-Rey.txt]

Source Name	Material Type	Term Source REF	Term Accession Number	Characteristics[organism]	Term Source REF	Term Accession Number	Characteristics[epoch]	Characteristics[geographical location]	Term Source REF	Term Accession Number	Protocol REF	Sample Name
ISI Web of Science search	literature search			megafauna			Holocene	Australasian Region	GAZ	GAZ:00000450	Literature search	Sample 1
ISI Web of Science search	literature search			megafauna			Pleistocene	Australasian Region	GAZ	GAZ:00000450	Literature search	Sample 2
cross-referencing cited literature	literature search			megafauna			Holocene	Australasian Region	GAZ	GAZ:00000450	Literature search	Sample 3
cross-referencing cited literature	literature search			megafauna			Pleistocene	Australasian Region	GAZ	GAZ:00000450	Literature search	Sample 4
AustArch database search	literature search			megafauna			Holocene	Australasian Region	GAZ	GAZ:00000450	Literature search	Sample 5
AustArch database search	literature search			megafauna			Pleistocene	Australasian Region	GAZ	GAZ:00000450	Literature search	Sample 6
