# Supplementary material for: A comprehensive database of quality-rated fossil ages for Sahul’s Quaternary vertebrates
Source: Sci Data. 2016 Jul 19;3:160053. doi: 10.1038/sdata.2016.53 (PMC4984482; doi:10.1038/sdata.2016.53)
Supplement: Supplementary file 1 [file sdata201653-isa1.zip › a_location_Rodriguez-Rey.txt]

Sample Name	Protocol REF	Protocol REF	Assay Name	Raw Data File	Comment[Data Repository]	Comment[Data Record Accession]	Comment[Data Record URI]	Protocol REF	Derived Data File	Comment[Data Repository]	Comment[Data Record Accession]	Comment[Data Record URI]
Sample 1	Data compilation	Geographic location	Sample 1	FosSahul_Sites.csv	AEKOS - TERN Ecoinformatics	doi:10.4227/05/56F077B3054E9	http://doi.org/10.4227/05/56F077B3054E9	Geographic location	FosSahul_database.xlsx	AEKOS - TERN Ecoinformatics	doi:10.4227/05/56F077B3054E9	http://doi.org/10.4227/05/56F077B3054E9
Sample 2	Data compilation	Geographic location	Sample 2	FosSahul_Sites.csv	AEKOS - TERN Ecoinformatics	doi:10.4227/05/56F077B3054E9	http://doi.org/10.4227/05/56F077B3054E9	Geographic location	FosSahul_database.xlsx	AEKOS - TERN Ecoinformatics	doi:10.4227/05/56F077B3054E9	http://doi.org/10.4227/05/56F077B3054E9
Sample 3	Data compilation	Geographic location	Sample 3	FosSahul_Sites.csv	AEKOS - TERN Ecoinformatics	doi:10.4227/05/56F077B3054E9	http://doi.org/10.4227/05/56F077B3054E9	Geographic location	FosSahul_database.xlsx	AEKOS - TERN Ecoinformatics	doi:10.4227/05/56F077B3054E9	http://doi.org/10.4227/05/56F077B3054E9
Sample 4	Data compilation	Geographic location	Sample 4	FosSahul_Sites.csv	AEKOS - TERN Ecoinformatics	doi:10.4227/05/56F077B3054E9	http://doi.org/10.4227/05/56F077B3054E9	Geographic location	FosSahul_database.xlsx	AEKOS - TERN Ecoinformatics	doi:10.4227/05/56F077B3054E9	http://doi.org/10.4227/05/56F077B3054E9
Sample 5	Data compilation	Geographic location	Sample 5	FosSahul_Sites.csv	AEKOS - TERN Ecoinformatics	doi:10.4227/05/56F077B3054E9	http://doi.org/10.4227/05/56F077B3054E9	Geographic location	FosSahul_database.xlsx	AEKOS - TERN Ecoinformatics	doi:10.4227/05/56F077B3054E9	http://doi.org/10.4227/05/56F077B3054E9
Sample 6	Data compilation	Geographic location	Sample 6	FosSahul_Sites.csv	AEKOS - TERN Ecoinformatics	doi:10.4227/05/56F077B3054E9	http://doi.org/10.4227/05/56F077B3054E9	Geographic location	FosSahul_database.xlsx	AEKOS - TERN Ecoinformatics	doi:10.4227/05/56F077B3054E9	http://doi.org/10.4227/05/56F077B3054E9
